# Supplementary material for: Dendritic Cell Density and Morphology Can Be Used to Differentiate Vernal Keratoconjunctivitis from Allergic Conjunctivitis
Source: Biomolecules. 2023 Sep 29;13(10):1469. doi: 10.3390/biom13101469 (PMC10605082; doi:10.3390/biom13101469)
Supplement: Supplementary file 1 [file biomolecules-13-01469-s001.zip]

Archive with 1 entries (1 files):
- biomolecules-2603219-supplementary.pdf
